# Supplementary material for: Platelets reduce anoikis and promote metastasis by activating YAP1 signaling
Source: Nat Commun. 2017 Aug 21;8:310. doi: 10.1038/s41467-017-00411-z (PMC5566477; doi:10.1038/s41467-017-00411-z)
Supplement: Supplementary file 2 — Supplementary Data 1 [file 41467_2017_411_MOESM2_ESM.xlsx]

## Sheet: Tabelle1
Supplementary Data 1: RPPA log2 transformed data in HeyA8 co-incubated with or without platelets or platelets alone.
	HEYA8 CTRL 1	HEYA8 CTRL 2	HEYA8 + PLTS 1	HEYA8 + PLTS 2	PLTS ONLY 1	PLTS ONLY 2
14-3-3-beta-R-V	0.06	-0.01	0	-0.05	0	-0.22
14-3-3-epsilon-M-C	-0.1	-0.03	-0.02	0.02	2	0.65
14-3-3-zeta-R-V	0.08	-0.13	-0.25	0.29	0.69	0.7
4E-BP1-R-V	-0.07	0.09	0.07	-0.13	-1.07	-1.11
4E-BP1_pS65-R-V	0.49	0.03	-0.02	-0.11	-0.93	-0.66
4E-BP1_pT37_T46-R-V	0.43	0.3	0.07	-0.07	-1.03	-0.47
53BP1-R-V	0.01	-0.09	0.13	0.22	-1.71	-1.86
A-Raf-R-V	-0.08	-0.04	0.04	0.39	1.1	0.85
ACC_pS79-R-V	-0.1	0.35	0.1	0.33	-1.45	0.54
ACC1-R-E	0.03	0.11	0.01	-0.01	-0.09	-0.58
ACVRL1-R-C	-0.02	-0.01	-0.09	0.01	0.3	0.07
ADAR1-M-V	-0.12	-0.01	0	0	1.34	0.18
Akt-R-V	-0.04	0	-0.17	0.04	0.63	0.43
Akt_pS473-R-V	0.18	-0.18	0.27	1.44	-0.44	1.17
Akt_pT308-R-V	0.18	-0.18	0.29	1.58	-0.45	1.78
AMPK-alpha-R-C	-0.1	-0.04	0.04	0.3	0.9	0.77
AMPK-alpha_pT172-R-V	0.02	0.09	-0.02	0.06	-1.74	2.11
Annexin-I-M-V	0.68	0.41	0	-0.29	-0.65	-2.23
Annexin-VII-M-V	-0.04	0.04	-0.04	-0.21	1.07	-0.39
AR-R-V	0.02	-0.02	-0.05	0.05	0.22	0.03
ARHI-M-C	-0.24	-0.12	0.01	-0.01	2.35	0.93
ATM-R-V	0.05	0.31	0.02	-0.04	-2.62	-2.64
ATM_pS1981-R-V	-0.04	-0.03	-0.07	0.03	0.6	0.27
ATP5H-M-C	-0.09	-0.1	0.07	-0.07	2	0.58
ATR-R-C	0.04	-0.03	0.04	-0.11	0.2	0.03
b-Catenin-R-V	0.18	0.17	0.13	-0.11	-2.37	-2.73
b-Catenin_pT41_S45-R-V	0.02	-0.03	0.05	0.02	0.09	-0.02
B-Raf-M-C	-0.07	0.07	-0.18	0.19	0.99	0.81
B-Raf_pS445-R-V	-0.03	0.03	-0.17	0.16	0.57	0.57
Bad_pS112-R-V	0.1	-0.08	0.07	0.14	-0.23	0.36
Bak-R-C	0.04	0.09	0.08	0.15	-0.24	-0.62
BAP1-M-V	0	0.06	0.09	-0.18	0.82	-0.51
Bax-R-V	0.18	-0.07	0.07	-0.15	-0.15	-0.24
Bcl-xL-R-V	0.03	-0.16	-0.03	0.41	1.38	1.29
Bcl2-M-V	-0.24	-0.18	-0.03	-0.19	2.4	0.47
Beclin-G-C	0	0.06	-0.08	0	0.05	-0.08
Bid-R-C	-0.01	-0.03	0.01	-0.01	0.54	0.28
Bim-R-V	0.02	-0.04	0.14	-0.02	-0.25	-0.4
BRCA2-R-C	0.13	0	0.03	-0.1	-0.09	-0.24
c-Jun_pS73-R-V	0.25	0.71	0.73	1	-1.89	-2.18
c-Kit-R-V	0.03	0.01	-0.05	-0.01	0.04	-0.22
c-Met-M-QC	0.01	-0.01	-0.09	-0.02	0.66	-0.51
c-Met_pY1234_Y1235-R-V	0.01	-0.09	-0.01	-0.04	0.06	-0.24
c-Myc-R-C	0.84	0.1	0.08	-0.47	-0.66	-1.15
C-Raf-R-V	0.15	0.19	0.05	-0.07	-0.67	-0.76
C-Raf_pS338-R-V	-0.11	-0.03	0.11	0.17	0.18	-0.07
Caspase-7-cleaved-R-C	0	0.01	-0.13	0	0.18	-0.14
Caspase-8-M-QC	0.03	0.07	-0.03	-0.06	1.29	-0.09
Caveolin-1-R-V	0.49	0.12	0.33	0.11	-3.61	-4.26
CD29-M-V	-0.28	-0.18	-0.1	-0.03	2.36	0.63
CD31-M-V	-0.28	-0.2	0.05	-0.05	2.43	0.89
CD49b-M-V	-0.4	-0.32	-0.35	-0.18	1.29	0.21
CDK1-R-V	0.24	-0.03	0.27	0.03	-0.55	0.94
Chk1-M-C	0.51	0.02	0.43	-0.44	0.77	-0.67
Chk1_pS345-R-C	0.17	0.02	0.04	-0.02	-0.57	0.15
Chk2-M-V	0.15	0.18	0.03	-0.14	1.07	-0.57
Chk2_pT68-R-C	-0.02	-0.05	0.05	0.02	0.21	0.02
Claudin-7-R-V	0.04	-0.11	0.13	0.03	-0.06	-0.19
Collagen-VI-R-V	0.17	0.14	-0.14	0.16	-0.49	0.25
Complex-II-Subunit-M-V	-0.01	-0.01	0.11	0	0.69	0
Cox-IV-M-C	-0.35	-0.22	0	0	2.25	0.7
Cox2-R-C	-0.16	-0.08	-0.04	0.05	0.46	0.26
Cyclin-B1-R-V	0.87	0.2	0.75	-0.21	-3.31	-3.96
Cyclin-D1-R-V	-0.04	0.01	-0.12	-0.07	0.43	0.32
Cyclin-E1-M-V	-0.23	-0.06	-0.17	-0.07	1.78	0.34
Cyclophilin-F-M-V	-0.34	-0.33	0.06	0.43	1.75	1.02
DJ1-R-V	0.08	0	-0.22	-0.1	0.18	0.09
Dvl3-R-V	0.05	0.03	0.11	-0.06	-0.04	-0.06
E-Cadherin-R-V	-0.01	0.13	0.3	0.01	-0.13	-0.34
E2F1-M-V	-0.19	-0.05	-0.01	0.01	1.97	0.67
eEF2-R-C	0.09	0.02	0	-0.18	-1.19	-1.25
eEF2K-R-V	0.47	0.17	0.28	-0.12	-1.31	-1.31
EGFR-R-V	0.29	0.12	0.15	-0.05	-1.08	-0.89
EGFR_pY1068-R-C	0.4	0.04	0.36	0.01	-0.57	-0.01
EGFR_pY1173-R-V	0.03	-0.01	0.06	-0.03	-0.16	-0.3
eIF4E-R-V	-0.01	-0.15	-0.17	-0.08	0.27	0.05
eIF4G-R-C	0.41	0.21	0.05	-0.32	-2.05	-1.3
ER-alpha-R-V	-0.15	-0.03	0.03	0.05	0.42	-0.05
ER-alpha_pS118-R-V	0.04	0	0	0	-0.33	-0.71
ERCC1-M-V	0.01	0.07	-0.04	-0.17	1.1	-0.21
Ets-1-R-V	0.45	0.07	0.23	-0.05	-0.22	-0.5
FAK-R-E	0.06	0.2	0	0.07	-0.07	-0.3
FAK_pY397-R-V	0.11	-0.02	0.02	0.49	-1.62	3.24
FASN-R-V	0.08	0.26	-0.07	-0.01	-0.9	-1.3
Fibronectin-R-V	-0.36	-0.36	-0.25	-0.18	0.71	0.18
FoxM1-R-V	0.16	-0.11	0.16	-0.34	-1.38	-1.55
FoxO3a-R-C	-0.13	-0.12	-0.17	0.03	0.49	0.12
FoxO3a_pS318_S321-R-C	0.02	-0.02	-0.02	0.19	0.58	0.48
G6PD-M-V	-0.07	-0.08	-0.01	-0.08	2.06	0.68
Gab2-R-V	-0.3	0	-0.31	0.34	0.89	1.34
GAPDH-M-C	1.29	0.16	-0.13	-0.24	-0.22	-0.78
GATA3-M-V	0.03	-0.14	0.08	-0.08	1.84	0.52
GCN5L2-R-V	0	0	0.12	0.02	-1.97	-1.62
GPBB-R-V	-0.1	-0.04	-0.18	0.08	0.67	0.46
GSK-3ab-M-V	0.01	-0.04	-0.01	0.04	1.3	0.58
GSK-3ab_pS21_S9-R-V	0.12	-0.03	0.03	0.35	-0.38	0.94
GSK-3b_pS9-R-V	0.12	0.02	-0.02	0.54	-0.23	1.25
Gys-R-V	0.17	0.21	0.14	-0.12	-0.36	-0.66
Gys_pS641-R-V	0.01	-0.07	-0.1	0.24	-0.01	1.09
HER2-M-V	-0.2	-0.12	0.09	-0.06	2.56	1
HER2_pY1248-R-C	0.24	-0.24	0.24	0.5	-0.34	2.26
HER3-R-V	0.02	0.1	-0.05	0.03	-0.55	-0.68
HER3_pY1289-R-C	0.11	0.14	0.02	0.03	-0.26	-0.17
Heregulin-R-V	-0.07	-0.09	-0.06	0.19	1.37	0.06
HIAP-R-C	0.03	-0.19	-0.03	0.13	-0.22	-0.19
Histone-H3-R-V	-0.01	-0.23	0.01	4.26	-0.28	-0.89
IGF1R-beta-R-V	-0.05	0.02	0.09	-0.02	-0.23	-0.42
IGFBP2-R-V	-0.3	-0.29	-0.09	0.09	0.16	0.18
INPP4b-R-V	-0.07	-0.05	-0.12	0.14	0.97	0.46
IRS1-R-V	-0.04	0	-0.05	-0.04	0.3	0
JAB1-M-C	-0.05	-0.11	0.03	-0.07	2.5	0.73
JNK_pT183_Y185-R-V	0.22	-0.06	0.24	0.06	-0.16	1.01
JNK2-R-C	-0.11	-0.01	-0.21	0.01	0.35	0.32
Lck-R-V	-0.36	-0.5	0.1	0.8	2	1.8
MAPK_pT202_Y204-R-V	0.23	0.17	0.18	0.2	-0.47	-0.55
Mcl-1-R-V	0.6	0.14	0.59	-0.23	-2.85	-3.11
MDM2_pS166-R-V	0.08	0.03	-0.03	0.14	-0.6	0.42
MEK1-R-V	0.11	0.21	0.07	-0.21	-2.27	-2.28
MEK1_pS217_S221-R-V	0.02	-0.02	0.01	0.04	0.12	-0.01
MEK2-R-V	-0.07	0.01	-0.11	0.04	0.25	-0.01
Merlin-R-C	0	-0.06	0	0.15	0.54	0.42
MIG6-M-V	0.01	0.1	-0.07	-0.15	0.84	-0.29
MSH2-M-V	-0.08	-0.09	0.09	-0.19	1.57	0.04
MSH6-R-C	0.05	0.02	0	-0.35	-2.85	-2.73
mTOR-R-V	0.24	0.15	0.13	0.13	-0.16	-0.19
mTOR_pS2448-R-C	0.2	0.09	0.23	0.22	-0.78	-0.09
Myosin-11-R-V	-0.43	-0.38	0.17	1.32	2.02	2.27
Myosin-IIa_pS1943-R-V	0.63	0.6	-0.04	-0.71	-1.77	-1.76
N-Cadherin-R-V	-0.02	-0.03	0.02	-0.02	0.08	-0.12
N-Ras-M-V	-0.13	-0.08	-0.05	0.01	1.97	0.69
NAPSIN-A-R-C	0.02	0.02	0.01	-0.06	-0.15	-0.39
NDRG1_pT346-R-V	0.14	0.25	0.03	-0.03	-1.66	-1.28
NF-kB-p65_pS536-R-C	0.11	-0.1	0.45	0.1	-0.38	0.16
Notch1-R-V	-0.01	0.01	0.04	-0.2	-0.69	-0.98
p16INK4a-R-V	-0.2	-0.16	0.02	0.14	0.04	-0.38
p21-R-V	0.19	0.06	-0.06	-0.11	-1.37	-1.91
p27-Kip-1-R-V	0	0	0.02	-0.03	-0.1	-0.3
p27_pT157-R-C	0.06	0.05	0.01	-0.01	-0.5	-0.64
p27_pT198-R-V	0.01	-0.04	0.1	0.07	-0.07	-0.22
p38-alpha-M-V	-0.03	0.03	-0.07	0.29	1.68	0.88
p38-R-V	-0.03	-0.05	0.03	0.94	2.34	1.75
p38_pT180_Y182-R-V	0.04	-0.04	0.58	1.4	-0.65	3.15
p53-R-C	-0.13	-0.05	-0.1	0.1	0.13	0.01
p70-S6K_pT389-R-V	0.12	-0.01	0.01	0.07	-0.56	0.23
p70-S6K1-R-V	0.19	0.14	-0.02	0.01	-0.67	-0.49
PAI-1-M-V	0.14	0.08	-0.15	-0.08	-1.65	-3.26
PARP-cleaved-M-QC	0	-0.03	-0.07	-0.05	1.88	0.6
PARP1-R-V	-0.05	0.06	0.19	-0.02	-2.75	-2.3
Paxillin-R-C	0.26	0.04	0.01	-0.35	-2.07	-1.37
PCNA-M-C	0	0.06	-0.17	-0.2	0.88	-0.44
Pdcd-1L1-G-C	0.07	0.13	0.09	0.14	-0.08	-0.21
Pdcd4-R-C	0.28	0.12	-0.38	-0.12	-2.56	-1.72
PDGFR-beta-R-V	-0.01	0.06	0.01	-0.36	0.02	-0.37
PDK1-R-V	0.04	0.07	-0.09	-0.02	-0.04	-0.4
PDK1_pS241-R-V	0.16	0.04	0.13	0.01	-0.61	-0.01
PEA-15-R-V	0.17	0.11	-0.03	-0.08	-0.06	-0.5
PEA-15_pS116-R-V	-0.12	0	-0.04	0	0.34	0.11
PI3K-p110-alpha-R-C	0.04	0.08	-0.01	-0.22	-0.81	-1.02
PI3K-p85-R-V	-0.02	-0.01	-0.08	0.45	1.3	1.18
PKC-alpha-M-V	-0.29	-0.2	0.2	0.91	1.68	1.94
PKC-alpha_pS657-R-C	-0.09	0.09	0.63	1.7	-2.28	2.75
PKC-beta-II_pS660-R-V	-0.03	0.03	0.33	1.09	-2.59	2.27
PKC-delta_pS664-R-V	-0.02	0.02	0.3	0.87	-0.28	1.99
PMS2-R-V	0.3	0.1	0.26	-0.05	-2.49	-2.4
Porin-M-V	-0.26	-0.17	0	0.1	1.64	0.54
PR-R-V	-0.05	0	0	-0.05	0.24	0.15
PRAS40_pT246-R-V	0.52	0.28	0.47	0.14	-1.09	-0.43
PREX1-R-V	0	0.27	0	-0.07	-0.97	-1.12
PTEN-R-V	-0.07	0.02	-0.15	0.04	0.3	0.11
Rab11-R-E	-0.22	-0.16	-0.01	0.41	1.03	0.88
Rab25-R-V	-0.09	-0.03	-0.02	0.05	0.02	0.17
Rad50-M-V	-0.14	-0.01	0	-0.1	1.49	0.03
Rad51-R-V	0.28	-0.05	0.06	-0.22	-0.3	-0.55
Raptor-R-V	0.11	0.02	0.02	-0.02	0.14	-0.12
Rb-M-QC	0.06	0	-0.01	-0.11	0.98	0
Rb_pS807_S811-R-V	1.14	0.56	0.85	-0.03	-3.16	-2.83
RBM15-R-V	0.1	0.07	0.1	-0.12	-2.8	-2.76
Rictor-R-C	0.03	0.08	-0.05	0.07	-0.03	-0.03
Rictor_pT1135-R-V	0.2	0.03	-0.12	-0.03	0.57	0.3
RSK-R-C	0.09	0.15	-0.02	0.02	-0.87	-0.53
S6_pS235_S236-R-V	1.66	0.77	1.37	0.97	-1.14	-1.61
S6_pS240_S244-R-V	1.22	0.44	1.01	0.65	-1.32	-0.44
SCD-M-V	-0.1	-0.03	0.03	-0.18	1.42	0.06
SETD2-R-QC	0.15	-0.01	0.1	-0.08	0.06	-0.19
SF2-M-V	0.09	0.1	-0.09	-0.16	0.95	-0.52
Shc_pY317-R-V	0.02	0.09	-0.02	0.01	-0.58	0.11
Smac-M-QC	0.04	-0.04	0.05	-0.38	0.54	-1.15
Smad1-R-V	0.03	0.08	-0.03	-0.11	-0.43	-0.75
Smad3-R-V	-0.07	0	-0.05	0.06	0.2	-0.45
Smad4-M-V	-0.08	-0.07	-0.06	-0.05	1.78	0.39
Snail-M-QC	-0.11	-0.02	0.02	0.03	1.62	0.26
Src-M-V	-0.17	-0.14	0.04	0.76	1.7	1.05
Src_pY416-R-C	-0.09	0.09	0.14	2.23	-1.22	3.69
Src_pY527-R-V	0.18	-0.05	0.05	0.73	-1.74	1.96
Stat3_pY705-R-V	0.06	-0.06	0.25	0.44	-0.17	1.41
Stat5a-R-V	0.02	0.02	-0.12	0.19	-0.02	0.73
Stathmin-1-R-V	-0.03	-0.07	-0.06	0.07	0.59	0.31
Syk-M-V	-0.24	-0.08	0.34	0.08	2.72	1.22
TAZ-R-V	0.03	-0.03	0.03	-0.05	-0.06	-0.3
TFRC-R-V	0.02	0.09	0.09	-0.12	-2.74	-3.11
TIGAR-R-V	0.01	-0.03	-0.11	0.01	0.36	0.29
Transglutaminase-M-V	0.8	0.46	0.11	-0.11	-0.49	-1.53
TSC1-R-C	-0.05	0.02	-0.12	0.19	0.92	0.56
TTF1-R-V	0.08	0.01	-0.01	-0.1	0.05	-0.31
Tuberin-R-V	0.3	0.28	0.13	-0.22	-2.67	-2.23
Tuberin_pT1462-R-V	-0.04	-0.05	0	0.12	0.24	0.15
TWIST-M-C	-0.13	-0.19	-0.14	-0.14	1.72	0.43
Tyro3-R-V	0.16	0	0	-0.11	-0.48	-0.62
UBAC1-R-V	-0.01	0.05	-0.02	0.01	0.17	-0.09
UGT1A-M-V	-0.07	-0.01	0.01	0.06	1.91	0.58
UQCRC2-M-C	-0.02	-0.06	-0.11	0.08	1.49	0.49
VEGFR-2-R-V	0.21	0.37	0	-0.07	-0.94	-0.76
VHL-M-QC	-0.15	-0.01	0.01	0.12	2.59	0.86
XRCC1-R-C	0	0.02	0	-0.02	-0.84	-1.04
YAP-R-E	0.02	0.11	0.01	-0.03	-0.81	-0.96
YAP_pS127-R-E	1.05	1.32	-0.62	-0.28	-1.65	-1.34
YB1-R-V	0.03	-0.02	-0.01	0.03	0.01	-0.36
YB1_pS102-R-V	0.1	-0.03	0.29	-0.02	-0.21	0.27
